# Supplementary material for: Correlation between facet tropism and lumbar degenerative disease: a retrospective analysis
Source: BMC Musculoskelet Disord. 2017 Nov 22;18:483. doi: 10.1186/s12891-017-1849-x (PMC5700519; doi:10.1186/s12891-017-1849-x)
Supplement: Supplementary file 1 — The dataset supporting the conclusions of this article. (XLSX 56 kb) [file 12891_2017_1849_MOESM1_ESM.xlsx]

## Sheet: Sheet1
Lumbar Spondylolisthesis
number	sex	age	diagnosis	angle of facet joint
				L3-4			L4-5			L5-S1
				left	right	defference	left	right	defference	left	right	defference
1	female	66	L4Lumbar Spondylolisthesis	34.64	32.28	2.36	48.24	27.29	20.95	54.59	49.08	5.51
2	female	61	L4Lumbar Spondylolisthesis	31.86	18.97	12.89	23.5	21.02	2.48	37.31	42.65	-5.34
3	female	69	L4Lumbar Spondylolisthesis	27.89	34.44	-6.55	29.8	28.21	1.59	28.87	25.47	3.4
4	female	77	L5Lumbar Spondylolisthesis	28.25	36.58	-8.33	29.78	31.87	-2.09	34.68	41.68	-7
5	male	68	L4Lumbar Spondylolisthesis	36.6	30.38	6.22	54.99	42.18	12.81	59.54	48.37	11.17
6	female	56	L4Lumbar Spondylolisthesis	39.51	24.81	14.7	25.91	41.18	-15.27	26.69	35.85	-9.16
7	male	71	L4Lumbar Spondylolisthesis	50.99	42.16	8.83	50.14	39.35	10.79	49.96	54.97	-5.01
8	female	63	L4Lumbar Spondylolisthesis	34.71	31.55	3.16	42.77	17.65	25.12	42.69	34.66	8.03
9	female	69	L5Lumbar Spondylolisthesis	50.32	54.89	-4.57	41.5	50.69	-9.19	59.48	48.21	11.27
10	male	64	L5Lumbar Spondylolisthesis	34.07	26.65	7.42	35.36	32.07	3.29	35.48	48.9	-13.42
11	female	72	L3Lumbar Spondylolisthesis	21.36	24.78	-3.42	21.28	27.98	-6.7	35.57	42.61	-7.04
12	female	63	L5Lumbar Spondylolisthesis	33.67	34.81	-1.14	51.12	33.46	17.66	53.26	42.81	10.45
13	male	72	L5Lumbar Spondylolisthesis	40.75	36.59	4.16	50.69	44.35	6.34	58.1	46.58	11.52
14	male	56	L4Lumbar Spondylolisthesis	29.73	23.95	5.78	47.7	36.22	11.48	51.34	55.49	-4.15
15	male	62	L4Lumbar Spondylolisthesis	34.08	23.55	10.53	48.05	44.52	3.53	59.28	52.33	6.95
16	male	80	L5Lumbar Spondylolisthesis	32.01	23.5	8.51	44.45	45.01	-0.56	50.44	55.04	-4.6
17	female	70	L4Lumbar Spondylolisthesis	24.57	27.59	-3.02	34.4	23.72	10.68	59.78	58.12	1.66
18	female	74	L4Lumbar Spondylolisthesis	27.75	21.03	6.72	45.01	45.34	-0.33	55.46	55.7	-0.24
19	female	69	L5Lumbar Spondylolisthesis	38.77	40.17	-1.4	44.94	46.52	-1.58	57.19	55.25	1.94
20	male	69	L5Lumbar Spondylolisthesis	36.65	30.51	6.14	51.17	48.91	2.26	55.48	51.18	4.3
21	female	62	L4Lumbar Spondylolisthesis	27.6	23.39	4.21	27.55	26.19	1.36	45.16	42.9	2.26
22	female	67	L4Lumbar Spondylolisthesis	26.81	26.57	0.24	38.56	37.96	0.6	50.38	52.66	-2.28
23	male	57	L4Lumbar Spondylolisthesis	41.37	39.57	1.8	39.69	45.44	-5.75	58.12	57.38	0.74
24	female	70	L5Lumbar Spondylolisthesis	42.49	37.52	4.97	42.51	46.38	-3.87	47.7	59.83	-12.13
25	female	80	L4Lumbar Spondylolisthesis	48.31	38.79	9.52	50.1	39.49	10.61	54.77	57.83	-3.06
26	male	55	L5Lumbar Spondylolisthesis	25.58	29.67	-4.09	39.61	37.88	1.73	53.13	48.18	4.95
27	female	65	L4Lumbar Spondylolisthesis	37.39	34.6	2.79	44.08	42.17	1.91	53.19	58.09	-4.9
28	female	75	L4Lumbar Spondylolisthesis	32.64	31.19	1.45	49.74	38.73	11.01	51.26	57.88	-6.62
29	female	72	L5Lumbar Spondylolisthesis	34.33	23.61	10.72	44.36	37.18	7.18	48.75	59.4	-10.65
30	female	81	L5Lumbar Spondylolisthesis	43.05	30.61	12.44	52.78	52.1	0.68	56.19	55.73	0.46
31	female	53	L4Lumbar Spondylolisthesis	24.06	21.41	2.65	26.25	26.71	-0.46	38.2	48.1	-9.9
32	female	58	L4Lumbar Spondylolisthesis	32.29	33.41	-1.12	35.66	35.08	0.58	53.52	50.2	3.32
33	female	72	L4Lumbar Spondylolisthesis	50.3	46.46	3.84	48.4	54.16	-5.76	63.62	66.24	-2.62
34	female	56	L3Lumbar Spondylolisthesis	36.19	37.7	-1.51	37.43	39.7	-2.27	40.5	42.92	-2.42
35	female	69	L3Lumbar Spondylolisthesis	46.6	45.96	0.64	56.31	53.64	2.67	51.09	59.41	-8.32
36	male	52	L4Lumbar Spondylolisthesis	32.58	37.22	-4.64	41.4	44.29	-2.89	55.65	56.87	-1.22
37	female	67	L5Lumbar Spondylolisthesis	41.91	36.61	5.3	51.82	47.59	4.23	57.47	55.42	2.05
38	female	68	L4Lumbar Spondylolisthesis	19.91	28.71	-8.8	42.54	39.35	3.19	47.9	48	-0.1
39	male	58	L3Lumbar Spondylolisthesis	24.03	25.32	-1.29	53.26	50.19	3.07	69.7	59.26	10.44
40	male	74	L4Lumbar Spondylolisthesis	33.11	36.05	-2.94	42.3	38.41	3.89	62.42	60.91	1.51
41	male	79	L4Lumbar Spondylolisthesis	31.68	35.75	-4.07	49.09	38.44	10.65	58.23	55.7	2.53
42	female	63	L4Lumbar Spondylolisthesis	39.69	39.98	-0.29	57.13	46.03	11.1	54.03	53.56	0.47
43	female	64	L5Lumbar Spondylolisthesis	37.75	35.71	2.04	48.42	45.78	2.64	51.82	54.69	-2.87
44	male	61	L4Lumbar Spondylolisthesis	29.32	31.65	-2.33	45.73	42.34	3.39	49.05	52.37	-3.32
45	male	80	L5Lumbar Spondylolisthesis	49.21	40.72	8.49	52.62	42.96	9.66	58.1	57.45	0.65
46	female	61	L5Lumbar Spondylolisthesis	33.59	28.12	5.47	50.3	46.75	3.55	48.66	60.46	-11.8
47	male	81	L5Lumbar Spondylolisthesis	56.81	55.01	1.8	58.74	61.45	-2.71	69.65	63.95	5.7
48	male	75	L5Lumbar Spondylolisthesis	20.21	30.46	-10.25	46.93	45	1.93	45.92	58.6	-12.68
49	male	61	L5Lumbar Spondylolisthesis	37.34	32.72	4.62	46.25	36.04	10.21	56.06	42.01	14.05
50	female	63	L4Lumbar Spondylolisthesis	32.87	25.42	7.45	36.02	37.6	-1.58	51.59	60.05	-8.46
51	female	66	L4Lumbar Spondylolisthesis	39.67	30.39	9.28	47.68	31.45	16.23	57.85	54.41	3.44
52	female	64	L4Lumbar Spondylolisthesis	26.34	27.67	-1.33	41.38	39.86	1.52	47.71	61.31	-13.6
53	female	60	L5Lumbar Spondylolisthesis	36.71	35.95	0.76	45.95	46.55	-0.6	65.6	60.09	5.51
54	female	65	L5Lumbar Spondylolisthesis	23.74	24.62	-0.88	32.04	27.85	4.19	32.03	50.27	-18.24
55	female	80	L4Lumbar Spondylolisthesis	21.54	21.91	-0.37	35.46	31.81	3.65	46.25	47.19	-0.94
56	female	60	L4Lumbar Spondylolisthesis	31.46	36.73	-5.27	49.04	36.63	12.41	58.96	47.56	11.4
57	male	54	L5Lumbar Spondylolisthesis	40.71	45.58	-4.87	43.94	45.64	-1.7	60.7	60.1	0.6
58	female	57	L4Lumbar Spondylolisthesis	31.33	34.76	-3.43	31.57	32.32	-0.75	52.32	49.64	2.68
59	female	78	L5Lumbar Spondylolisthesis	41.55	45.22	-3.67	55.21	47.83	7.38	58.35	56.12	2.23
60	female	60	L4Lumbar Spondylolisthesis	26.06	21.02	5.04	22.37	24.14	-1.77	30.37	28.16	2.21
61	male	63	L5Lumbar Spondylolisthesis	22.32	20.07	2.25	31.8	25.7	6.1	45	42.16	2.84
62	female	71	L4Lumbar Spondylolisthesis	27.3	26.73	0.57	32.77	26.57	6.2	42.3	42.79	-0.49
63	male	80	L5Lumbar Spondylolisthesis	34.23	40.61	-6.38	47.92	49.03	-1.11	47.06	59.31	-12.25
64	male	70	L5Lumbar Spondylolisthesis	36.88	37.26	-0.38	37.15	43.74	-6.59	54.81	47.99	6.82
65	male	61	L4Lumbar Spondylolisthesis	20.34	26.35	-6.01	29.49	30.38	-0.89	48.34	47.89	0.45
66	male	74	L5Lumbar Spondylolisthesis	28.15	33.41	-5.26	31.85	38.06	-6.21	31.76	48.94	-17.18
67	female	78	L5Lumbar Spondylolisthesis	42.16	33.66	8.5	45.32	45.75	-0.43	57.07	45.51	11.56
68	male	67	L4Lumbar Spondylolisthesis	27.35	22.34	5.01	38.66	32.89	5.77	43.58	41.75	1.83
69	female	66	L4Lumbar Spondylolisthesis	37.7	23.7	14	36.1	22.95	13.15	51.87	61.85	-9.98
70	female	60	L5Lumbar Spondylolisthesis	40.18	35.19	4.99	47.07	54.57	-7.5	56.65	59.78	-3.13
71	female	77	L4Lumbar Spondylolisthesis	30.83	24.71	6.12	32.16	26.62	5.54	58.18	44.96	13.22
72	female	78	L4Lumbar Spondylolisthesis	39.28	33.47	5.81	50.78	44.69	6.09	41.19	51.23	-10.04
73	male	61	L4Lumbar Spondylolisthesis	23.01	32.22	-9.21	46.51	34.76	11.75	48.71	44.65	4.06
74	male	79	L4Lumbar Spondylolisthesis	21.56	22.07	-0.51	29.08	25.01	4.07	40.96	35.31	5.65
75	female	70	L4Lumbar Spondylolisthesis	27.7	32.84	-5.14	41.35	41.16	0.19	50.69	52.75	-2.06
76	male	76	L5Lumbar Spondylolisthesis	46.98	48.23	-1.25	36.61	51.82	-15.21	39.87	50.24	-10.37
77	female	80	L5Lumbar Spondylolisthesis	29.01	25.75	3.26	49.32	35.07	14.25	25.3	21.87	3.43
78	female	69	L4Lumbar Spondylolisthesis	24.94	16.7	8.24	33.43	22.27	11.16	55.92	47.35	8.57
79	female	72	L5Lumbar Spondylolisthesis	20.38	25.56	-5.18	41.51	45.47	-3.96	50.68	46.07	4.61
80	female	75	L4Lumbar Spondylolisthesis	27.39	21.35	6.04	51.1	33.28	17.82	46.3	52.68	-6.38
81	female	65	L3Lumbar Spondylolisthesis	19.15	34.5	-15.35	39.06	39.34	-0.28	53.13	60.2	-7.07
82	male	78	L5Lumbar Spondylolisthesis	33.09	30.96	2.13	40.62	47.65	-7.03	39.49	49.52	-10.03
83	female	76	L5Lumbar Spondylolisthesis	28.16	33.69	-5.53	36.84	34.26	2.58	43.95	56.71	-12.76
84	female	63	L4Lumbar Spondylolisthesis	28.79	29.48	-0.69	23	21.57	1.43	63.78	61.48	2.3
85	female	70	L5Lumbar Spondylolisthesis	24.26	16.72	7.54	35.88	29.32	6.56	52.41	41.37	11.04
86	female	70	L4Lumbar Spondylolisthesis	22.32	30.56	-8.24	46.33	44.98	1.35	43.75	56.38	-12.63
87	female	80	L5Lumbar Spondylolisthesis	31.23	16.08	15.15	31.23	20.75	10.48	24.21	41.43	-17.22
88	female	81	L4Lumbar Spondylolisthesis	21.3	19.33	1.97	25.02	30.62	-5.6	47.97	42.71	5.26
89	male	50	L4Lumbar Spondylolisthesis	34.52	28.68	5.84	46.72	34.8	11.92	40.58	44.25	-3.67
90	male	61	L4Lumbar Spondylolisthesis	32.14	33.41	-1.27	35.87	30.8	5.07	53.14	54.02	-0.88
91	male	58	L4Lumbar Spondylolisthesis	32.72	39.48	-6.76	43.7	46.19	-2.49	42.97	50.76	-7.79
92	female	68	L3Lumbar Spondylolisthesis	42.06	34.12	7.94	35.37	35.22	0.15	54.27	47.62	6.65
Control Group
number	sex	age	diagnosis	L1			L2			L3			L4
				right	left	difference	right	left	difference	right	left	difference	right	left	difference
1	female	62	fracture of thoracic vertebra	19.86	25.87	-6.01	36.19	34.68	1.51	44.81	37.31	7.5	53.24	61.25	-8.01
2	male	70	fracture of thoracic vertebra	20.01	25.78	-5.77	21.85	27.85	-6	22.13	33.17	-11.04	31.94	35.71	-3.77
3	male	62	fracture of thoracic vertebra	21.33	55.2	-33.87	26.37	46.68	-20.31	30.07	48.52	-18.45	46.89	47.49	-0.6
4	male	50	fracture of thoracic vertebra	46.88	45.64	1.24	22.32	33.2	-10.88	34.91	36.22	-1.31	42.82	38.3	4.52
5	female	58	fracture of thoracic vertebra	37.49	40.01	-2.52	40.87	43.62	-2.75	42.73	43.38	-0.65	44.27	46.98	-2.71
6	male	58	fracture of thoracic vertebra	32.36	33.19	-0.83	36.87	34.18	2.69	42.66	38.94	3.72	38.88	38.42	0.46
7	female	54	fracture of thoracic vertebra	45.78	36.72	9.06	61.78	65.48	-3.7	52.91	44.69	8.22	54.97	49.83	5.14
8	female	58	fracture of thoracic vertebra	27.87	24.58	3.29	24.84	25.29	-0.45	25.75	36.99	-11.24	30.95	45.56	-14.61
9	female	66	fracture of thoracic vertebra	19.35	23.07	-3.72	26.72	25.31	1.41	37.22	39.63	-2.41	51.83	57.75	-5.92
10	female	71	fracture of thoracic vertebra	19.57	19.71	-0.14	27.09	22.08	5.01	35.84	40.34	-4.5	43.31	43.07	0.24
11	female	47	fracture of thoracic vertebra	21.37	12.59	8.78	19.16	17.96	1.2	25.85	27.23	-1.38	31.52	37.79	-6.27
12	male	69	fracture of thoracic vertebra	14.52	19.6	-5.08	18.82	22.39	-3.57	30.71	29.02	1.69	42.88	36.56	6.32
13	female	54	fracture of thoracic vertebra	21.95	25.33	-3.38	27.84	24.34	3.5	37.27	47.42	-10.15	40.37	35.97	4.4
14	male	71	fracture of thoracic vertebra	23.57	19.25	4.32	32.51	35.2	-2.69	34.48	42.41	-7.93	41.8	49.76	-7.96
15	male	53	fracture of thoracic vertebra	22.11	19.76	2.35	36.55	37.06	-0.51	37.11	38.53	-1.42	49.78	43.47	6.31
16	female	75	fracture of thoracic vertebra	21.26	17.24	4.02	27.49	27.55	-0.06	29.31	25.94	3.37	47.31	35.91	11.4
17	female	64	fracture of thoracic vertebra	15.54	24.12	-8.58	21.33	27.03	-5.7	35.34	37.15	-1.81	37.49	37.69	-0.2
18	male	57	fracture of thoracic vertebra	18	31.61	-13.61	29.94	28.36	1.58	31.9	37.61	-5.71	36.34	42.39	-6.05
19	female	63	fracture of thoracic vertebra	15.93	19.07	-3.14	23.92	18.52	5.4	29.78	23.41	6.37	32.94	35.62	-2.68
20	female	71	fracture of thoracic vertebra	25.31	29.44	-4.13	34.02	42.46	-8.44	50.86	51.02	-0.16	60.46	58.65	1.81
21	female	73	fracture of thoracic vertebra	16.8	17.27	-0.47	24.69	20.13	4.56	29.79	30.84	-1.05	31.79	32.54	-0.75
22	male	68	fracture of thoracic vertebra	25.94	31.15	-5.21	22.21	29.37	-7.16	28.19	41.98	-13.79	47.07	49.41	-2.34
23	female	66	fracture of thoracic vertebra	16.97	25.01	-8.04	24.85	30.72	-5.87	28.77	37.28	-8.51	44.58	48.72	-4.14
24	female	53	fracture of thoracic vertebra	16.31	32.39	-16.08	20.4	24.75	-4.35	21.62	28.03	-6.41	41.32	29.56	11.76
25	female	61	fracture of thoracic vertebra	20.09	21.52	-1.43	20.93	23.89	-2.96	35.88	31.15	4.73	41.14	42.03	-0.89
26	female	69	fracture of thoracic vertebra	20.45	20.05	0.4	25.71	29.36	-3.65	24.47	36.21	-11.74	40.95	39.62	1.33
27	male	66	fracture of thoracic vertebra	32.17	27.63	4.54	36.32	28.14	8.18	47.32	41.65	5.67	54.32	53.84	0.48
28	male	56	fracture of thoracic vertebra	30.88	30.3	0.58	30.55	37.91	-7.36	35.84	45.17	-9.33	39.36	49.75	-10.39
29	male	50	fracture of thoracic vertebra	25.01	28.11	-3.1	30.36	30.58	-0.22	32.63	34.78	-2.15	52.91	44.17	8.74
30	male	73	fracture of thoracic vertebra	40.51	30.87	9.64	43.29	32.19	11.1	52.06	47.62	4.44	44.19	34.76	9.43
31	female	50	fracture of thoracic vertebra	34.05	36.27	-2.22	37.75	32.11	5.64	33.95	35.77	-1.82	47.72	46.24	1.48
32	female	64	fracture of thoracic vertebra	21.46	19.41	2.05	32.45	31.81	0.64	29.77	33.46	-3.69	42.04	49.42	-7.38
33	female	57	fracture of thoracic vertebra	19.19	28	-8.81	28.98	30.34	-1.36	35.17	39.09	-3.92	53.4	43.7	9.7
34	female	74	fracture of thoracic vertebra	14.99	20.64	-5.65	30.78	24.86	5.92	25.59	45.29	-19.7	43.46	54.04	-10.58
35	female	73	fracture of thoracic vertebra	15.43	19.81	-4.38	24.76	25.19	-0.43	27.2	36.04	-8.84	38.12	45.64	-7.52
36	male	50	fracture of thoracic vertebra	15.65	19.63	-3.98	26.96	30.74	-3.78	29.38	40.51	-11.13	48.27	57.38	-9.11
37	male	45	fracture of thoracic vertebra	17.7	21.02	-3.32	25.04	31.56	-6.52	37.73	45.32	-7.59	45.46	44.22	1.24
38	male	50	fracture of thoracic vertebra	14.44	19.92	-5.48	23.49	30.75	-7.26	31.78	40.98	-9.2	51.05	47.66	3.39
39	female	64	fracture of thoracic vertebra	17.64	20.75	-3.11	30.42	32.3	-1.88	35.84	33.49	2.35	42.83	40.34	2.49
40	female	50	fracture of thoracic vertebra	19.68	23.61	-3.93	20.38	25.5	-5.12	33.51	35.02	-1.51	37.92	33.97	3.95
41	male	52	fracture of thoracic vertebra	14.94	23.34	-8.4	22.7	27.92	-5.22	38.94	24.15	14.79	32.56	40.75	-8.19
42	male	67	fracture of thoracic vertebra	16.85	18.79	-1.94	23.85	23.42	0.43	32.87	37.81	-4.94	39.79	44.39	-4.6
43	female	45	fracture of thoracic vertebra	22.46	29.82	-7.36	34.83	29.9	4.93	45.29	33.56	11.73	58.83	52.33	6.5
44	female	67	fracture of thoracic vertebra	29.55	33.35	-3.8	20.73	26.11	-5.38	37.27	35.61	1.66	30.75	44.02	-13.27
45	female	62	fracture of thoracic vertebra	19.38	20.55	-1.17	26.6	27.94	-1.34	27.98	25.38	2.6	35.4	36.03	-0.63
46	male	71	fracture of thoracic vertebra	17.21	18.15	-0.94	20.39	16.86	3.53	21.01	34.46	-13.45	25.81	37.41	-11.6
47	male	59	fracture of thoracic vertebra	15.55	17.83	-2.28	20.56	22.46	-1.9	34.11	30.65	3.46	39.1	34.52	4.58
48	male	56	fracture of thoracic vertebra	17.5	24.48	-6.98	18.02	16.41	1.61	28.41	23.7	4.71	31.7	29.79	1.91
49	female	75	fracture of thoracic vertebra	17.92	18.4	-0.48	19.44	23.75	-4.31	26.61	25.8	0.81	23.52	24.53	-1.01
50	male	63	fracture of thoracic vertebra	14.91	15.23	-0.32	27.47	29.82	-2.35	40.38	42.04	-1.66	49.54	39.45	10.09
51	male	71	fracture of thoracic vertebra	16.67	26.1	-9.43	18.32	26.08	-7.76	24.51	30.85	-6.34	29.05	28.44	0.61
52	female	67	fracture of thoracic vertebra	19.98	18.28	1.7	22.61	21.25	1.36	22.32	16.95	5.37	23.84	24.56	-0.72
53	male	72	fracture of thoracic vertebra	24.13	31.24	-7.11	30.14	44.69	-14.55	39.52	51.53	-12.01	39.96	40.07	-0.11
54	female	56	fracture of thoracic vertebra	32.42	23.51	8.91	18.15	25.28	-7.13	24.1	27.92	-3.82	29.92	44.49	-14.57
55	female	59	fracture of thoracic vertebra	18.21	24.69	-6.48	23.77	28.59	-4.82	34.41	41.89	-7.48	45.31	34.43	10.88
56	male	68	fracture of thoracic vertebra	19.81	32.88	-13.07	19.27	26.86	-7.59	21.64	36.75	-15.11	31.84	37.51	-5.67
57	male	65	fracture of thoracic vertebra	22.98	24.7	-1.72	37.66	22.89	14.77	26.69	34.17	-7.48	39.2	53.38	-14.18
58	male	59	fracture of thoracic vertebra	23.31	28.06	-4.75	32.65	27.47	5.18	47.62	35.9	11.72	45.61	49.07	-3.46
59	male	58	fracture of thoracic vertebra	18.72	20.75	-2.03	35.17	32.8	2.37	33.78	39.27	-5.49	40.67	46.62	-5.95
60	male	56	fracture of thoracic vertebra	30.42	31.65	-1.23	20.96	29	-8.04	29.62	38.76	-9.14	38.5	45.01	-6.51
61	male	57	fracture of thoracic vertebra	28.51	23.1	5.41	26.03	34.91	-8.88	39.76	32.19	7.57	31.41	28.33	3.08
62	male	59	fracture of thoracic vertebra	16.81	24.63	-7.82	17.56	29.54	-11.98	30.04	34.55	-4.51	45.81	34.9	10.91
63	female	54	fracture of thoracic vertebra	20.73	22.46	-1.73	25.24	30.9	-5.66	23.93	27.85	-3.92	36.1	39.67	-3.57
64	male	48	fracture of thoracic vertebra	25.25	30.25	-5	34.12	32.91	1.21	32.08	39.32	-7.24	42.82	47.9	-5.08
Lumbar Scoliosis
number	sex	age	diagnosis	L1			L2			L3			L4
				right	left	difference	right	left	difference	right	left	difference	right	left	difference
1	female	54	lumbar Scoliosis	23.4	22.73	0.67	24.41	28.38	-3.97	20.7	38.83	-18.13	34.3	28.49	5.81
2	male	66	lumbar Scoliosis	14.25	21.26	-7.01	15.21	27.56	-12.35	31.43	30.13	1.3	30.29	38.75	-8.46
3	female	72	lumbar Scoliosis	13.45	26.85	-13.4	16.32	20.45	-4.13	39.05	35.36	3.69	29.45	19.37	10.08
4	male	65	lumbar Scoliosis	25.88	21.13	4.75	30.86	30.11	0.75	29.34	36.22	-6.88	23.47	48.1	-24.63
5	female	58	lumbar Scoliosis	21.25	19.41	1.84	31.04	29.65	1.39	19.36	35.78	-16.42	32.92	32.72	0.2
6	male	60	lumbar Scoliosis	15.45	20.31	-4.86	27.05	39.21	-12.16	25.85	20.37	5.48	29.12	39.85	-10.73
7	male	56	lumbar Scoliosis	28.15	20.36	7.79	45.01	32.23	12.78	12.77	30.83	-18.06	37.2	35.31	1.89
8	female	58	lumbar Scoliosis	12.23	12.65	-0.42	26.35	20.15	6.2	36.11	18.59	17.52	31.92	45.71	-13.79
9	male	65	lumbar Scoliosis	18.52	20.07	-1.55	16.35	19.78	-3.43	23.49	37.34	-13.85	29.27	22.13	7.14
10	male	58	lumbar Scoliosis	34.27	26.65	7.62	22.3	16.16	6.14	16.28	28.89	-12.61	30.54	45.54	-15
11	female	78	lumbar Scoliosis	13.25	12.54	0.71	18.54	17.98	0.56	18.81	32.66	-13.85	30.62	42.56	-11.94
12	male	67	lumbar Scoliosis	15.72	13.21	2.51	27.64	22.18	5.46	11.28	16.9	-5.62	33.56	28.27	5.29
13	female	66	lumbar Scoliosis	15.32	13.07	2.25	21.04	18.65	2.39	17.71	36.01	-18.3	25.07	42.38	-17.31
14	male	62	lumbar Scoliosis	15.23	17.02	-1.79	23.1	26.22	-3.12	31.99	20.44	11.55	42.51	34.53	7.98
15	female	70	lumbar Scoliosis	14.23	13.22	1.01	21.78	15.28	6.5	36.34	22.85	13.49	37.12	36.01	1.11
16	male	75	lumbar Scoliosis	16.58	12.52	4.06	24.37	17.94	6.43	17.93	16.4	1.53	35.36	32.07	3.29
17	male	66	lumbar Scoliosis	12.36	15.25	-2.89	20.13	31.07	-10.94	9.28	13.19	-3.91	26.37	42.21	-15.84
18	female	64	lumbar Scoliosis	16.32	14.01	2.31	26.94	20.56	6.38	18.85	36.42	-17.57	23.52	28.68	-5.16
19	male	67	lumbar Scoliosis	20.03	18.05	1.98	19.53	19.86	-0.33	27.41	16.64	10.77	40.16	29.34	10.82
20	female	63	lumbar Scoliosis	15.06	14.32	0.74	22.33	21.01	1.32	17.23	34.23	-17	29.34	28.44	0.9
21	male	69	lumbar Scoliosis	13.27	12.02	1.25	15.45	18.11	-2.66	26.38	22.46	3.92	34.64	29.97	4.67
22	male	69	lumbar Scoliosis	15.29	16.36	-1.07	21.5	20.92	0.58	25.49	20.33	5.16	30.69	42.83	-12.14
23	female	75	lumbar Scoliosis	18.2	24.65	-6.45	18.12	16.36	1.76	28.37	16.93	11.44	28.64	41.04	-12.4
24	male	59	lumbar Scoliosis	25.31	14.32	10.99	18.55	13.14	5.41	19.84	16.77	3.07	36.69	32.91	3.78
25	female	71	lumbar Scoliosis	18.38	15.32	3.06	26.74	15.95	10.79	26.33	21.08	5.25	28.57	20.74	7.83
26	male	54	lumbar Scoliosis	12.01	13.36	-1.35	20.54	21.2	-0.66	13.37	31.26	-17.89	37.82	40.12	-2.3
27	female	72	lumbar Scoliosis	23.52	19.98	3.54	24.81	23.33	1.48	31.14	17.22	13.92	27.3	42.57	-15.27
28	male	57	lumbar Scoliosis	18.23	16.32	1.91	25.37	23.67	1.7	17.11	33.1	-15.99	27.06	20.42	6.64
29	male	72	lumbar Scoliosis	14.87	16.21	-1.34	28.7	26.89	1.81	22.74	17.77	4.97	29.9	50.62	-20.72
30	female	55	lumbar Scoliosis	19.64	15.36	4.28	30.8	25.13	5.67	20.19	13.34	6.85	35.31	40.87	-5.56
31	male	64	lumbar Scoliosis	14.88	10.36	4.52	31.25	35.42	-4.17	13.28	31.85	-18.57	48.92	36.35	12.57
32	female	58	lumbar Scoliosis	15.88	13.28	2.6	25.41	21.65	3.76	22.79	33.15	-10.36	35.84	37.11	-1.27
33	male	56	lumbar Scoliosis	20.15	23.66	-3.51	20.36	26.84	-6.48	17.17	30.21	-13.04	35.74	28.64	7.1
34	male	59	lumbar Scoliosis	20.11	18.36	1.75	30.88	29.88	1	26.89	15.73	11.16	32.96	29.06	3.9
35	female	75	lumbar Scoliosis	20.14	19.33	0.81	26.94	13.81	13.13	23.38	14.56	8.82	35.13	24.01	11.12
36	male	50	lumbar Scoliosis	16.74	15.48	1.26	25.17	26.88	-1.71	33.17	30.6	2.57	34.62	23.63	10.99
37	female	58	lumbar Scoliosis	24.51	26.32	-1.81	25.59	14.64	10.95	19.35	31.49	-12.14	33.42	41.23	-7.81
38	male	66	lumbar Scoliosis	14.87	13.99	0.88	20.21	27.95	-7.74	26.36	22.09	4.27	30.96	20.29	10.67
39	male	64	lumbar Scoliosis	10.33	26.76	-16.43	12.09	11.7	0.39	27.44	15.92	11.52	33.85	27.77	6.08
40	female	74	lumbar Scoliosis	11.22	13.54	-2.32	12.08	14.76	-2.68	30.99	18.82	12.17	30.59	40.82	-10.23
41	male	72	lumbar Scoliosis	20.21	14.84	5.37	24.75	21.56	3.19	19.08	31.76	-12.68	39.91	45.4	-5.49
42	female	67	lumbar Scoliosis	19.1	18.55	0.55	28.35	21.35	7	17.74	35.06	-17.32	36.15	31.34	4.81
43	male	65	lumbar Scoliosis	20.77	16.34	4.43	21.2	20.71	0.49	33.28	27.32	5.96	36.77	20.9	15.87
44	male	67	lumbar Scoliosis	17.07	15.02	2.05	22.57	22.72	-0.15	10.84	13.4	-2.56	25.25	17.33	7.92
45	male	62	lumbar Scoliosis	12.71	16.97	-4.26	30.97	35.46	-4.49	22.08	34.83	-12.75	47.43	28.5	18.93
46	female	71	lumbar Scoliosis	20.37	15.19	5.18	28.89	28.01	0.88	19.93	35.51	-15.58	25.13	38.98	-13.85
47	male	59	lumbar Scoliosis	17.29	16.54	0.75	28.97	18.44	10.53	19.95	31.34	-11.39	34.61	33.54	1.07
48	female	66	lumbar Scoliosis	10.35	17.88	-7.53	38.1	22.66	15.44	20.31	20.64	-0.33	30.41	20.69	9.72
49	female	75	lumbar Scoliosis	15.97	16.33	-0.36	25.19	29.13	-3.94	18.99	29.83	-10.84	25.33	22.13	3.2
50	female	73	lumbar Scoliosis	10.09	22.75	-12.66	25.9	27.24	-1.34	20.91	35.04	-14.13	30.25	20.49	9.76
51	male	71	lumbar Scoliosis	14	11.19	2.81	35.69	20.67	15.02	33.51	27.98	5.53	29.64	24.56	5.08
52	male	67	lumbar Scoliosis	12.33	10.18	2.15	21.46	18.17	3.29	34.51	26.05	8.46	39.31	28.8	10.51
53	female	72	lumbar Scoliosis	10.91	14.14	-3.23	20.79	23.04	-2.25	27.19	21.52	5.67	29.79	22.91	6.88
54	male	66	lumbar Scoliosis	11.87	17.71	-5.84	18.79	22.98	-4.19	30.82	20.25	10.57	33.49	28.23	5.26
55	female	59	lumbar Scoliosis	11.67	10.49	1.18	23.93	22.05	1.88	27.42	19.15	8.27	35.35	24.71	10.64
56	female	74	lumbar Scoliosis	23.19	19.93	3.26	27.67	22.22	5.45	32.68	22.31	10.37	26.98	37.25	-10.27
57	female	75	lumbar Scoliosis	19.55	17.03	2.52	33.04	21.19	11.85	30.61	16.33	14.28	41.56	24.97	16.59
58	male	59	lumbar Scoliosis	17.12	13.6	3.52	23.88	18.79	5.09	25.81	26.03	-0.22	25.3	38.45	-13.15
59	female	58	lumbar Scoliosis	29.31	12.58	16.73	17.23	16.48	0.75	24.48	18.68	5.8	34.2	28.18	6.02
60	male	67	lumbar Scoliosis	21.21	16.38	4.83	17.31	28.96	-11.65	25.02	37.49	-12.47	39.64	35.22	4.42
61	female	57	lumbar Scoliosis	11.93	13.01	-1.08	26.57	21.54	5.03	25.67	31.33	-5.66	25.31	40.49	-15.18
62	male	59	lumbar Scoliosis	18.82	16.04	2.78	18.1	20.81	-2.71	26.29	39.24	-12.95	35.54	20.59	14.95
63	female	64	lumbar Scoliosis	15.8	13.39	2.41	34.91	23.05	11.86	32.16	18.57	13.59	31.31	29.05	2.26
64	female	65	lumbar Scoliosis	11.08	15.37	-4.29	19.19	20.34	-1.15	21.31	20.15	1.16	27.48	21.96	5.52
Lumbar Disc Herniation
number	sex	age	diagosis	MRI	L3-4			L4-5			L5-S1
					left	right	defference	left	right	defference	left	right	defference
1	male	56	Lumbar Disc Herniation	L4-5 herniated disk	40.27	30.94	9.33	30.51	46.91	-16.4	36.53	36.87	-0.34
2	female	68	Lumbar Disc Herniation	L4-5 herniated disk	29.92	35.43	-5.51	48.6	47.19	1.41	50.12	59.04	-8.92
3	male	70	Lumbar Disc Herniation	L4-5 herniated disk	28.14	21.38	6.76	34.85	32.6	2.25	16.67	24.52	-7.85
4	male	66	Lumbar Disc Herniation	L4-5 herniated disk	35.27	36.34	-1.07	45.84	33.18	12.66	47.56	63.86	-16.3
5	male	50	Lumbar Disc Herniation	L5-S1herniated disk	33.58	36.65	-3.07	42.2	38.17	4.03	32.32	49.57	-17.25
6	female	70	Lumbar Disc Herniation	L5-S1herniated disk	48.25	36.75	11.5	32.29	46.02	-13.73	48.28	48.47	-0.19
7	female	60	Lumbar Disc Herniation	L4-5 herniated disk	34.37	35.66	-1.29	50.37	51.74	-1.37	50.36	49.92	0.44
8	female	67	Lumbar Disc Herniation	L4-5 herniated disk	23.26	24.96	-1.7	30.78	36.16	-5.38	33.18	37.19	-4.01
9	female	60	Lumbar Disc Herniation	L5-S1 herniated disk	42.88	46.58	-3.7	42.27	48.5	-6.23	55.92	40.42	15.5
10	male	65	Lumbar Disc Herniation	L5-S1 herniated disk	35.02	38.12	-3.1	43.05	38.92	4.13	57.44	45.38	12.06
11	female	75	Lumbar Disc Herniation	L5-S1 herniated disk	26.08	27.82	-1.74	38.53	34.8	3.73	21.55	32.1	-10.55
12	female	56	Lumbar Disc Herniation	L5-S1 herniated disk	37.06	39.22	-2.16	42.22	50.4	-8.18	55.67	40.34	15.33
13	male	74	Lumbar Disc Herniation	L4-5 herniated disk	46.18	37.58	8.6	44.4	57.79	-13.39	58.59	67	-8.41
14	male	58	Lumbar Disc Herniation	L4-5 herniated disk	36.27	37.1	-0.83	37.29	35.96	1.33	33	33.49	-0.49
15	male	65	Lumbar Disc Herniation	L4-5 herniated disk	31.54	42.34	-10.8	46.47	36.31	10.16	54.97	60.21	-5.24
16	male	59	Lumbar Disc Herniation	L5-S1 herniated disk	33.14	45.34	-12.2	36.74	31.34	5.4	39.07	51.53	-12.46
17	female	63	Lumbar Disc Herniation	L5-S1 herniated disk	36.03	39.42	-3.39	44.21	49.4	-5.19	55.69	42.34	13.35
18	female	59	Lumbar Disc Herniation	L4-5 herniated disk	29.27	28.86	0.41	46.71	44.33	2.38	69.59	67.24	2.35
19	male	54	Lumbar Disc Herniation	L4-5 herniated disk	46.46	41.7	4.76	49.04	44.73	4.31	35.18	38.5	-3.32
20	female	71	Lumbar Disc Herniation	L5-S1 herniated disk	40.08	43.71	-3.63	47.24	36.02	11.22	47.23	36.86	10.37
21	male	72	Lumbar Disc Herniation	L4-5 herniated disk	22.67	22.74	-0.07	45.91	35.15	10.76	32.9	38.34	-5.44
22	male	59	Lumbar Disc Herniation	L4-5 herniated disk	24.89	29.56	-4.67	30.14	36.19	-6.05	32.33	42.89	-10.56
23	male	70	Lumbar Disc Herniation	L4-5 herniated disk	28.22	38.19	-9.97	28.12	36.66	-8.54	58.17	49.73	8.44
24	female	63	Lumbar Disc Herniation	L4-5 herniated disk	45.03	34.43	10.6	46.69	47.97	-1.28	57.09	51.59	5.5
25	male	66	Lumbar Disc Herniation	L4-5 herniated disk	34.61	41.49	-6.88	27.5	39.32	-11.82	53.83	55.12	-1.29
26	female	67	Lumbar Disc Herniation	L4-5 herniated disk	19.47	26.56	-7.09	38.39	49.75	-11.36	32.38	41.92	-9.54
27	female	63	Lumbar Disc Herniation	L4-5 herniated disk	44.1	46.53	-2.43	47.04	46.04	1	45.07	50.71	-5.64
28	female	63	Lumbar Disc Herniation	L4-5 herniated disk	45.05	35.43	9.62	46.79	47.97	-1.18	57.01	51.59	5.42
29	male	55	Lumbar Disc Herniation	L4-5 herniated disk	31.54	40.34	-8.8	46.44	36.31	10.13	54.97	70.2	-15.23
30	female	64	Lumbar Disc Herniation	L5-S1 herniated disk	38.59	37.08	1.51	32.72	34.73	-2.01	54.78	48.86	5.92
31	female	70	Lumbar Disc Herniation	L5-S1 herniated disk	24.08	24.39	-0.31	24.22	28.21	-3.99	39.46	41.15	-1.69
32	male	63	Lumbar Disc Herniation	L5-S1 herniated disk	35.29	38.11	-2.82	47.12	53.15	-6.03	57.95	47.44	10.51
33	male	61	Lumbar Disc Herniation	L4-5 herniated disk	11.66	8.03	3.63	50.11	35.15	14.96	46.13	51.73	-5.6
34	female	71	Lumbar Disc Herniation	L5-S1 herniated disk	37.38	41.42	-4.04	43.92	37.34	6.58	58.14	48	10.14
35	female	67	Lumbar Disc Herniation	L4-5 herniated disk	23.26	24.93	-1.67	30.78	36.17	-5.39	33.18	37.19	-4.01
36	male	72	Lumbar Disc Herniation	L4-5 herniated disk	32.49	25.04	7.45	55.91	38.98	16.93	39.81	47.02	-7.21
37	male	56	Lumbar Disc Herniation	L4-5 herniated disk	38.08	37.02	1.06	39.85	39.68	0.17	45.04	48.59	-3.55
38	male	75	Lumbar Disc Herniation	L4-5 herniated disk	34.74	37.98	-3.24	35.13	36.39	-1.26	43.4	47.67	-4.27
39	male	71	Lumbar Disc Herniation	L5-S1 herniated disk	29.35	46.23	-16.88	39.27	42.5	-3.23	41.79	52.78	-10.99
40	male	54	Lumbar Disc Herniation	L4-5 herniated disk	20.57	23.24	-2.67	31	34.31	-3.31	33.62	36.92	-3.3
41	male	50	Lumbar Disc Herniation	L4-5 herniated disk	34.17	30	4.17	44.22	33.02	11.2	38.98	47.09	-8.11
42	male	72	Lumbar Disc Herniation	L5-S1 herniated disk	34.51	38.94	-4.43	42.03	42.71	-0.68	45.42	58.23	-12.81
43	male	67	Lumbar Disc Herniation	L4-5 herniated disk	26.16	35.17	-9.01	42.93	46.22	-3.29	35.34	40.4	-5.06
44	female	56	Lumbar Disc Herniation	L3-4 herniated disk	37.8	37.91	-0.11	38.71	44.82	-6.11	31.37	49.38	-18.01
45	male	71	Lumbar Disc Herniation	L4-5 herniated disk	22.8	45.75	-22.95	45.83	50.87	-5.04	34.94	61.29	-26.35
46	female	67	Lumbar Disc Herniation	L5-S1 herniated disk	42.19	39.8	2.39	54.71	56.78	-2.07	51.42	56.71	-5.29
47	male	56	Lumbar Disc Herniation	L5-S1 herniated disk	36.98	59.81	-22.83	63.7	58.83	4.87	41.32	62.93	-21.61
48	male	57	Lumbar Disc Herniation	L5-S1 herniated disk	37.99	39.21	-1.22	44.79	52.07	-7.28	59.28	56.14	3.14
49	male	65	Lumbar Disc Herniation	L5-S1 herniated disk	44.9	31.56	13.34	31.18	27.91	3.27	49.1	38.76	10.34
50	female	59	Lumbar Disc Herniation	L5-S1 herniated disk	31.09	36.04	-4.95	42.61	46.2	-3.59	37.57	51.19	-13.62
51	male	55	Lumbar Disc Herniation	L5-S1 herniated disk	28.9	44.52	-15.62	27.7	40.98	-13.28	28.2	38.51	-10.31
52	female	59	Lumbar Disc Herniation	L5-S1 herniated disk	31.06	34.78	-3.72	46.23	45.22	1.01	50.34	57.44	-7.1
53	male	69	Lumbar Disc Herniation	L5-S1 herniated disk	33.16	36.37	-3.21	48.31	47.01	1.3	50.28	53.62	-3.34
54	male	53	Lumbar Disc Herniation	L3-4 herniated disk	46.28	49.11	-2.83	42.82	45.2	-2.38	46.76	43.06	3.7
55	male	63	Lumbar Disc Herniation	L5-S1 herniated disk	25.75	15.61	10.14	27.75	30.47	-2.72	47.35	59.37	-12.02
56	male	69	Lumbar Disc Herniation	L5-S1 herniated disk	40.19	29.72	10.47	31.5	32.78	-1.28	45.6	56.64	-11.04
57	male	65	Lumbar Disc Herniation	L5-S1 herniated disk	34.99	38.77	-3.78	43.5	45.5	-2	34.51	37.15	-2.64
58	male	62	Lumbar Disc Herniation	L4-5 herniated disk	53.66	41.01	12.65	50.33	51.74	-1.41	54.13	58.68	-4.55
59	male	67	Lumbar Disc Herniation	L5-S1 herniated disk	29.59	31.34	-1.75	33.58	31.86	1.72	34.14	45.99	-11.85
60	male	65	Lumbar Disc Herniation	L4-5 herniated disk	47.6	47.32	0.28	35.38	46.54	-11.16	43.44	62.44	-19
61	female	64	Lumbar Disc Herniation	L5-S1 herniated disk	36.75	37.37	-0.62	42.07	43.78	-1.71	44.78	56.01	-11.23
62	male	63	Lumbar Disc Herniation	L5-S1 herniated disk	13.76	24.47	-10.71	24.4	41	-16.6	47.41	37.31	10.1
63	female	56	Lumbar Disc Herniation	L5-S1 herniated disk	32.59	44.37	-11.78	57.42	47.44	9.98	90	90	0
64	female	71	Lumbar Disc Herniation	L4-5 herniated disk	28.89	28.19	0.7	49.47	32.17	17.3	47.53	34.84	12.69
65	male	63	Lumbar Disc Herniation	L4-5 herniated disk	18.96	23.68	-4.72	25.47	31.73	-6.26	54.01	43.55	10.46
66	female	59	Lumbar Disc Herniation	L5-S1 herniated disk	28.48	30.3	-1.82	36.84	45.45	-8.61	34.51	45.93	-11.42
67	male	67	Lumbar Disc Herniation	L3-4 herniated disk	28.51	39.67	-11.16	31.08	35.08	-4	37.29	49.18	-11.89
68	male	65	Lumbar Disc Herniation	L5-S1 herniated disk	42.91	36.92	5.99	58.43	43.87	14.56	43.13	50.76	-7.63
69	female	57	Lumbar Disc Herniation	L4-5 herniated disk	27.86	33.39	-5.53	38.22	35.42	2.8	54.24	52.57	1.67
70	female	69	Lumbar Disc Herniation	L3-4 herniated disk	30.15	38.9	-8.75	40.21	35.99	4.22	53.5	46.8	6.7
71	female	58	Lumbar Disc Herniation	L4-5 herniated disk	21.41	14.18	7.23	45.54	30.47	15.07	53.03	44.59	8.44
72	female	72	Lumbar Disc Herniation	L4-5 herniated disk	29.29	29.71	-0.42	48.01	35.41	12.6	31.38	31.62	-0.24
73	male	65	Lumbar Disc Herniation	L4-5 herniated disk	32.06	25.04	7.02	55.04	38.98	16.06	35.81	47.33	-11.52
74	male	63	Lumbar Disc Herniation	L3-4 herniated disk	33.49	35.89	-2.4	30.35	38.66	-8.31	46.66	43.27	3.39
75	male	66	Lumbar Disc Herniation	L3-4 herniated disk	33.01	35.98	-2.97	38.19	40.08	-1.89	37.73	42.79	-5.06
76	female	55	Lumbar Disc Herniation	L3-4 herniated disk	33.69	35.33	-1.64	35.83	34.78	1.05	37.23	39.82	-2.59
77	female	60	Lumbar Disc Herniation	L4-5 herniated disk	24.52	50	-25.48	50.23	34.07	16.16	52.27	46.22	6.05
78	male	70	Lumbar Disc Herniation	L4-5 herniated disk	34.74	29.38	5.36	54.61	40.28	14.33	39.02	45.93	-6.91
79	female	64	Lumbar Disc Herniation	L3-4 herniated disk	41.58	31.5	10.08	41.21	32.74	8.47	34.94	41.29	-6.35
80	female	74	Lumbar Disc Herniation	L4-5 herniated disk	38.56	44.7	-6.14	48.35	57.92	-9.57	61.01	57.16	3.85
81	male	67	Lumbar Disc Herniation	L4-5 herniated disk	30.24	37.34	-7.1	44.73	49.54	-4.81	60.2	60.62	-0.42
82	female	62	Lumbar Disc Herniation	L4-5 herniated disk	29.78	28.18	1.6	42.58	30.82	11.76	48.89	39.22	9.67
83	female	66	Lumbar Disc Herniation	L5-S1 herniated disk	35.16	30.14	5.02	41.02	42.39	-1.37	52.36	40.13	12.23
84	female	69	Lumbar Disc Herniation	L5-S1 herniated disk	23.54	29.87	-6.33	38.53	41.74	-3.21	45.27	55.33	-10.06
85	male	70	Lumbar Disc Herniation	L4-5 herniated disk	34.87	34.92	-0.05	37.29	34.97	2.32	37.41	40.89	-3.48
86	female	64	Lumbar Disc Herniation	L4-5 herniated disk	29.74	27.14	2.6	53.48	47.77	5.71	48.76	43.69	5.07
